# Supplementary material for: Single and Joint Associations of Polycyclic Aromatic Hydrocarbon Exposure with Liver Function during Early Pregnancy
Source: Toxics. 2023 Oct 16;11(10):863. doi: 10.3390/toxics11100863 (PMC10610734; doi:10.3390/toxics11100863)
Supplement: Supplementary file 1 [file toxics-11-00863-s001.zip]

Archive with 1 entries (1 files):
- toxics-2615815-supplementary.pdf
